# Supplementary material for: Liver-Directed Cyp2e1 RNA Interference Attenuates Hepatotoxicity Induced by Triptolide, a Bioactive Diterpenoid from Tripterygium wilfordii Hook. f
Source: Pharmaceuticals (Basel). 2026 Jul 15;19(7):1087. doi: 10.3390/ph19071087 (PMC13416182; doi:10.3390/ph19071087)
Supplement: Supplementary file 1 [file pharmaceuticals-19-01087-s001.zip]

Archive with 1 entries (1 files):
- pharmaceuticals-4397457-supplementary.pdf
